# Supplementary material for: Understanding Heterogeneity in the Impact of National Neglected Tropical Disease Control Programmes: Evidence from School-Based Deworming in Kenya
Source: PLoS Negl Trop Dis. 2015 Sep 30;9(9):e0004108. doi: 10.1371/journal.pntd.0004108 (PMC4589351; doi:10.1371/journal.pntd.0004108)
Supplement: S1 File — The file contains the underlying data. (XLS) [file pntd.0004108.s002.xls]

## Sheet: data
schoolcode	longitude	latitude	sh_county	hkepg1	trepg1	asepg1	sthepg1	hkprev1	asprev1	trprev1	sthprev1	hkepg5	trepg5	asepg5	sthepg5	hkprev5	asprev5	trprev5	sthprev5	LST_1_mean	Aridity_1_mean	EVI_1_mean	pop_avg	ce_pca_overall	ce_v_improved_san	ce_improved_san	ce_latrine_san	ce_piped_drink	ce_improved_drink	ce_school_attendance	sq_handwash	sq_watersc	sq_sanfac	sq_children_per_toilet	sq_prop_clean	sq_programme	y1_treatment_coverage	y2_treatment_coverage	t_y2_y3	c_logistic	c_education	c_economy	c_health	c_delivery_comm
501031	35.3206	-0.742123	BOMET	0	0	2715.11	2715.11	0	14.8148	0	14.8148	0	6.66667	976.333	983	0	23.1481	2.77778	25	27.6756	0.804875	0.455892	6.4124	-0.341335	0.0333333	0.707143	0.961905	0.254762	0.37619	0.973214	0	3	3	26.4286	28.5714	1	98.5149	96.7213	312	-0.89059	0.414467	-0.828555	-2.45988	-2.41153
501042	35.3971	-0.73743	BOMET	0	12	5044.44	5056.44	0	41.6667	12.037	44.4444	0	23.6667	1597	1620.67	0	27.7778	9.25926	33.3333	26.3132	0.787266	0.448926	4.47644	-0.942048	0	0.651163	0.982558	0	0.0406977	0.958159	1	4	3	17.25	43.75	0	98.9796	100	238	-0.89059	0.414467	-0.828555	-2.45988	-2.41153
501060	35.3514	-0.67982	BOMET	0	3.77778	7835.11	7838.89	0	41.6667	3.7037	42.5926	0	1.66667	1495.11	1496.78	0	22.2222	1.85185	23.1481	26.5892	0.837233	0.501915	4.18415	-0.454218	0	0.75	1	0.5	0.5	1	0	3	3	22.381	42.8571	1	94.2257	80.8023	296	-0.89059	0.414467	-0.828555	-2.45988	-2.41153
501074	35.3253	-0.676735	BOMET	0.111111	24.7778	7494.22	7519.11	0.925926	54.6296	10.1852	61.1111	0	25.2222	1501	1526.22	0	32.4074	10.1852	35.1852	26.4994	0.838199	0.509054	4.91288	-0.542198	0.014881	0.741071	0.994048	0.0386905	0.208333	0.935841	0	3	3	34.1	65	0	94.2755	91.1223	295	-0.89059	0.414467	-0.828555	-2.45988	-2.41153
501086	35.2635	-0.71254	BOMET	0	3.33333	6867.56	6870.89	0	52.7778	8.33333	53.7037	0	70.6667	5168.11	5238.78	0	44.4444	20.3704	50	28.1898	0.822924	0.464127	5.12995	-0.851967	0.00316456	0.46519	0.984177	0.00316456	0.177215	0.942792	0	3	3	23.6897	48.2759	0	94.9731	95.8261	224	-0.89059	0.414467	-0.828555	-2.45988	-2.41153
501112	35.2626	-0.87903	BOMET	0	0	2473.11	2473.11	0	19.4444	0	19.4444	0	0	199.333	199.333	0	6.48148	0	6.48148	31.7536	0.741066	0.398545	3.46817	-1.0701	0.00431034	0.728448	0.913793	0.172414	0.25431	0.979885	0	4	3	26.7368	57.8947	0	91.2854	96.2353	306	-0.89059	0.414467	-0.828555	-2.45988	-2.41153
501127	35.1983	-0.87154	BOMET	0	8.33333	2572.56	2580.89	0	21.2963	6.48148	26.8519	0	70.2385	526.569	596.807	0	15.5963	16.5138	22.9358	29.7222	0.7903	0.442087	2.44634	-1.08216	0	0.773771	0.957377	0	0.0590164	0.958802	1	3	3	27.5	58.3333	1	90.3475	95.6175	224	-0.89059	0.414467	-0.828555	-2.45988	-2.41153
501151	35.2668	-0.93536	BOMET	0	0.222222	812.222	812.444	0	10.1852	0.925926	11.1111	0	3.74312	64.6239	68.367	0	1.83486	1.83486	3.66972	33.2667	0.715874	0.330201	2.462	-1.00778	0	0.448819	0.901575	0.129921	0.311024	0.968023	0	3	3	29.5	50	0	89.7959	84.2282	226	-0.89059	0.414467	-0.828555	-2.45988	-2.41153
501155	35.2916	-0.91421	BOMET	0	0.444444	0	0.444444	0	0	0.925926	0.925926	0.111111	0.777778	2.66667	3.55556	0.925926	0.925926	2.77778	4.62963	30.8572	0.729599	0.348721	4.32993	-1.00778	0	0.448819	0.901575	0.129921	0.311024	0.968023	1	1	3	17.0625	56.25	1	95.3237	96.2547	225	-0.89059	0.414467	-0.828555	-2.45988	-2.41153
501163	35.2992	-0.95203	BOMET	0	0	68.4444	68.4444	0	1.85185	0	1.85185	0	0	0.111111	0.111111	0	0.925926	0	0.925926	33.3552	0.675199	0.323221	2.38194	-1.00778	0	0.448819	0.901575	0.129921	0.311024	0.968023	0	3	3	39.6	50	1	94.5161	97.7564	227	-0.89059	0.414467	-0.828555	-2.45988	-2.41153
501220	35.4849	-0.77246	BOMET	0.555556	0.888889	6536.67	6538.11	0.925926	46.2963	2.77778	48.1481	0	0.777778	3799.11	3799.89	0	49.0741	2.77778	49.0741	25.4939	0.7447	0.456996	6.61024	-1.01985	0	0.847368	0.989474	0	0.157895	0.947917	0	3	3	31.9	50	0	100	100	239	-0.89059	0.414467	-0.828555	-2.45988	-2.41153
501254	35.3816	-0.73908	BOMET	0	17.6667	3664.89	3682.56	0	30.5556	1.85185	31.4815	0	0	2544.22	2544.22	0	25.9259	0	25.9259	26.3288	0.78125	0.439145	4.33539	-0.852937	0	0.594891	0.959854	0.00364964	0.215328	0.971354	0	4	3	65.25	37.5	1	60	99.0909	221	-0.89059	0.414467	-0.828555	-2.45988	-2.41153
503030	35.2264	-0.20283	KERICHO	2.66667	3	13.1111	18.7778	1.85185	0.925926	0.925926	3.7037	0	0	60.8889	60.8889	0	0.925926	0	0.925926	33.3834	0.726649	0.387546	1.01546	-0.908498	0	0.310881	0.419689	0.0621762	0.0932643	0.965035	0	4	3	32	62.5	0	92.6724	90.2542	211	2.02329	0.53432	-0.724691	0.0354648	1.78789
503059	35.2589	-0.43192	KERICHO	22	10.2222	485.556	517.778	6.48148	4.62963	5.55556	14.8148	0	2.88889	0.111111	3	0	0.925926	5.55556	6.48148	25.4443	1.02457	0.527265	5.85405	0.154224	0.00417246	0.986092	1	0.913769	0.920723	0.92545	1	1	3	48.0667	66.6667	0	98.6486	100	212	2.02329	0.53432	-0.724691	0.0354648	1.78789
503081	35.3223	-0.3183	KERICHO	0	0.222222	3339.22	3339.44	0	25.9259	0.925926	25.9259	0.555556	0	1425.22	1425.78	0.925926	21.2963	0	21.2963	28.0576	0.961549	0.477629	6.2275	-0.45552	0	0.705882	0.911765	0.176471	0.323529	0.978723	0	4	3	64.3333	0	1	97.7707	92.8349	290	2.02329	0.53432	-0.724691	0.0354648	1.78789
503115	35.2367	-0.31679	KERICHO	64.1143	0.114286	3315.09	3379.31	21.9048	31.4286	0.952381	40.9524	0	0.111111	2539.67	2539.78	0	15.7407	0.925926	15.7407	29.009	0.987333	0.46718	5.23367	-0.88092	0	0.62	0.96	0.04	0.34	0.948276	0	1	3	55.5385	61.5385	1	99.0446	100	214	2.02329	0.53432	-0.724691	0.0354648	1.78789
503125	35.2101	-0.37094	KERICHO	17.2222	98.2222	2734.33	2849.78	11.1111	27.7778	12.963	35.1852	0	90.7778	756.556	847.333	0	7.40741	6.48148	10.1852	28.7325	0.995074	0.504221	4.83623	-0.508676	0	0.635057	0.954023	0.140805	0.45977	0.965197	0	1	3	25.8889	66.6667	1	99.4565	93.7984	219	2.02329	0.53432	-0.724691	0.0354648	1.78789
503129	35.1998	-0.32979	KERICHO	6.11111	54.4444	1865.67	1926.22	2.77778	22.2222	3.7037	25.9259	0	0.880734	1439.01	1439.89	0	14.6789	1.83486	16.5138	29.1034	0.995533	0.468061	6.35809	-0.508676	0	0.635057	0.954023	0.140805	0.45977	0.965197	0	3	3	34.6154	50	0	92.3821	100	209	2.02329	0.53432	-0.724691	0.0354648	1.78789
503150	35.1129	-0.26405	KERICHO	44.6667	29.3333	5883.78	5957.78	13.8889	50.9259	15.7407	57.4074	0	10	3801	3811	0	37.037	8.33333	39.8148	32.6819	0.742774	0.398141	0.680786	-1.33071	0	0.0892857	0.107143	0	0	0.892308	0	4	3	38.5	57.1429	1	95.0673	91.6667	218	2.02329	0.53432	-0.724691	0.0354648	1.78789
503159	35.0709	-0.33521	KERICHO	0.888889	0.333333	5.88889	7.11111	0.925926	2.77778	0.925926	4.62963	0	0.111111	36.6667	36.7778	0	2.77778	0.925926	3.7037	32.316	0.826549	0.40818	1.08171	-1.07135	0	0.410714	0.664286	0.00357143	0.110714	0.912791	1	3	3	20.625	100	1	91.5493	93.7255	211	2.02329	0.53432	-0.724691	0.0354648	1.78789
503176	35.1162	-0.37332	KERICHO	0.444444	1	3461.11	3462.56	0.925926	32.4074	0.925926	33.3333	0	0	433.222	433.222	0	16.6667	0	16.6667	31.1668	0.926466	0.444811	4.66548	-0.43646	0.00970874	0.684466	0.956311	0.00485437	0.291262	0.974648	0	3	3	33.9	40	0	98.0583	100	302	2.02329	0.53432	-0.724691	0.0354648	1.78789
503177	35.1142	-0.38601	KERICHO	0.111111	1.55556	4765.11	4766.78	0.925926	36.1111	2.77778	37.963	0	0.666667	1641.44	1642.11	0	25.9259	0.925926	26.8519	30.4348	0.958499	0.465557	5.97163	-0.43646	0.00970874	0.684466	0.956311	0.00485437	0.291262	0.974648	0	3	3	20.6667	41.6667	1	93.9698	94.2222	297	2.02329	0.53432	-0.724691	0.0354648	1.78789
503189	35.1118	-0.26301	KERICHO	3.55556	0.888889	5550.22	5554.67	0.925926	44.4444	2.77778	46.2963	0	13.5556	1965.56	1979.11	0	16.6667	11.1111	19.4444	32.6819	0.742774	0.403349	0.52876	-1.33071	0	0.0892857	0.107143	0	0	0.892308	0	4	3	31.7333	40	0	95.9641	79.4872	218	2.02329	0.53432	-0.724691	0.0354648	1.78789
503197	35.0701	-0.43016	KERICHO	12.1121	18.3925	1436.64	1467.14	7.47664	14.9533	8.41121	24.2991	0	8.77778	681	689.778	0	14.8148	12.037	22.2222	30.5552	0.936599	0.458637	5.57372	-0.947122	0	0.482517	0.958042	0.0769231	0.174825	0.9375	0	4	3	43.9286	57.1429	1	99.6441	98.995	216	2.02329	0.53432	-0.724691	0.0354648	1.78789
509034	34.7326	-1.01776	NAROK	2.77778	19	4701.67	4723.44	0.925926	37.963	23.1481	51.8519	0.111111	25.7778	3290.67	3316.56	0.925926	26.8519	17.5926	39.8148	29.3832	0.916849	0.446338	2.79637	-0.903182	0.0149254	0.30597	0.373134	0.19403	0.335821	0.955307	0	1	3	42.8	66.6667	1	95.9184	90.5357	231	-1.26411	-1.72623	1.50357	-2.63954	-1.65478
509036	34.6705	-0.99995	NAROK	19.8889	65.2222	2753	2838.11	11.1111	24.0741	26.8519	44.4444	0.333333	261.556	1436.22	1698.11	1.85185	22.2222	42.5926	54.6296	29.8556	0.847474	0.475505	0.358281	-1.09329	0	0.276786	0.285714	0.0535714	0.116071	0.851562	0	3	3	27.25	41.6667	0	90.2344	91.2134	233	-1.26411	-1.72623	1.50357	-2.63954	-1.65478
509037	34.6218	-1.01584	NAROK	56.6667	125.778	2857.22	3039.67	16.6667	29.6296	39.8148	60.1852	0	110.286	755.657	865.943	0	13.3333	20.9524	29.5238	29.8731	0.810833	0.458309	0.272324	-1.09329	0	0.276786	0.285714	0.0535714	0.116071	0.851562	0	4	3	19.1818	36.3636	0	94.2029	87.7301	318	-1.26411	-1.72623	1.50357	-2.63954	-1.65478
509051	34.7575	-1.00777	NAROK	356	40.4444	6625.78	7022.22	12.037	55.5556	21.2963	65.7407	0	24.3333	3856.67	3881	0	41.6667	10.1852	46.2963	29.6692	0.935099	0.460726	1.18179	-1.01521	0	0.310345	0.390805	0.0344828	0.172414	0.945205	0	1	3	50.3333	44.4444	0	90.2941	88.3117	234	-1.26411	-1.72623	1.50357	-2.63954	-1.65478
509054	34.7562	-0.985543	NAROK	0	115.111	1246	1361.11	0	17.5926	41.6667	51.8519	0.444444	185.778	4.77778	191	0.925926	1.85185	36.1111	37.963	29.5067	0.943499	0.45742	0.697312	-1.26997	0	0.306818	0.511364	0	0.170455	0.908397	0	1	3	35.125	62.5	0	96.2264	84.3902	232	-1.26411	-1.72623	1.50357	-2.63954	-1.65478
509063	34.6717	-1.00252	NAROK	0	30.4444	234.556	265	0	5.55556	33.3333	36.1111	0.11215	185.832	1553.05	1738.99	0.934579	19.6262	46.729	51.4019	29.8387	0.847433	0.455109	0.241617	-1.09329	0	0.276786	0.285714	0.0535714	0.116071	0.851562	1	3	3	22.6562	75	1	95.619	91.9463	235	-1.26411	-1.72623	1.50357	-2.63954	-1.65478
509094	34.9692	-1.16837	NAROK	0.228571	92.1143	3445.94	3538.29	0.952381	17.1429	42.8571	51.4286	0	227.745	1474.72	1702.47	0	18.0851	45.7447	53.1915	28.2064	0.803099	0.380972	0.116378	-1.3752	0	0.125	0.1875	0	0.125	0.774194	1	3	3	17.8	60	0	85.022	100	238	-1.26411	-1.72623	1.50357	-2.63954	-1.65478
509095	35.003	-1.10164	NAROK	2.25743	297.149	1679.41	1978.81	6.93069	8.91089	64.3564	68.3168	13.5556	309.111	217.444	540.111	1.85185	20.3704	37.963	40.7407	30.27	0.801166	0.390603	0.374286	-1.3752	0	0.125	0.1875	0	0.125	0.774194	1	3	3	16.8	60	0	84.2593	91.3462	239	-1.26411	-1.72623	1.50357	-2.63954	-1.65478
509124	35.0624	-0.9469	NAROK	0.222222	1.22222	8292.11	8293.56	0.925926	51.8519	0.925926	51.8519	0	3.55556	924.556	928.111	0	23.1481	2.77778	25	31.5758	0.854025	0.405515	2.70686	-1.18852	0.004329	0.709957	0.95671	0.38961	0.614719	0.96034	0	1	3	46.6154	46.1538	1	91.0891	92.2465	318	-1.26411	-1.72623	1.50357	-2.63954	-1.65478
509133	35.0202	-0.91827	NAROK	0	7.77778	6234.44	6242.22	0	42.5926	10.1852	49.0741	4.55556	14.3333	1845.44	1864.33	1.85185	15.7407	8.33333	20.3704	30.8653	0.882799	0.395839	2.67359	-1.15471	0	0.681818	0.949495	0.0606061	0.424242	0.957377	0	7	3	47.0526	26.3158	1	90.0621	95.3186	317	-1.26411	-1.72623	1.50357	-2.63954	-1.65478
601005	34.6428	0.46053	BUNGOMA	428.523	0	2491.63	2920.15	48.5981	41.1215	0	57.0093	1.24528	0	921.509	922.755	1.88679	10.3774	0	11.3208	31.0091	0.883799	0.366975	4.67182	-0.752813	0	0.552496	0.946644	0	0.851979	0.942263	1	3	3	33.95	100	1	76.0656	94.375	264	-0.533317	0.170316	-0.492352	-2.88443	1.04869
601036	34.7825	0.599044	BUNGOMA	137.111	28.7778	673.556	839.444	38.8889	9.25926	1.85185	38.8889	0	0	1167.66	1167.66	0	6.66667	0	6.66667	31.1734	0.897774	0.377202	17.1946	0.794258	0.26409	0.89694	0.995169	0.450886	0.929147	0.968	1	1	3	36.3333	100	1	94.5455	97.6744	337	-0.533317	0.170316	-0.492352	-2.88443	1.04869
601050	34.6546	0.46993	BUNGOMA	424.822	3.36449	1983.7	2411.89	43.9252	42.9907	1.86916	52.3364	0	0	1505.78	1505.78	0	11.1111	0	11.1111	30.9269	0.890466	0.377877	5.18809	-0.752813	0	0.552496	0.946644	0	0.851979	0.942263	0	3	3	38	100	1	95.8998	90.3361	265	-0.533317	0.170316	-0.492352	-2.88443	1.04869
601058	34.6876	0.72383	BUNGOMA	305.111	0.777778	2119.78	2425.67	52.7778	43.5185	0.925926	56.4815	3.47664	0	294.168	297.645	6.54206	9.34579	0	13.0841	30.9685	0.870949	0.365494	5.73688	-0.650911	0	0.681648	0.968789	0.0424469	0.871411	0.952465	0	4	3	26.5	0	1	75.7188	88.9246	281	-0.533317	0.170316	-0.492352	-2.88443	1.04869
601074	34.8165	0.63213	BUNGOMA	306.168	21.3084	1958.92	2286.39	49.5327	42.9907	0.934579	59.8131	5.55556	0	779.556	785.111	5.55556	9.25926	0	12.963	32.7216	0.857149	0.366215	5.13892	-0.751252	0.00298507	0.680597	0.985075	0.00298507	0.767164	0.962422	1	2	3	60.25	100	1	98.0682	99.8752	267	-0.533317	0.170316	-0.492352	-2.88443	1.04869
601075	34.8274	0.64041	BUNGOMA	265.346	0	1541.38	1806.73	57.9439	38.3178	0	62.6168	0	0	948.449	951.365	0	11.215	0	11.215	32.5254	0.838549	0.360127	5.31251	-0.751252	0.00298507	0.680597	0.985075	0.00298507	0.767164	0.962422	0	1		29.3182	100	1	84.3462	80.9807	280	-0.533317	0.170316	-0.492352	-2.88443	1.04869
601102	34.7855	0.67295	BUNGOMA	341.778	37.5556	2007.22	2386.56	49.0741	38.8889	1.85185	54.6296	1.44444	0	291	292.444	0.925926	7.40741	0	8.33333	32.3511	0.866699	0.362251	4.5218	-0.474114	0.0216607	0.909747	0.99278	0.0252708	0.6787	0.937173	0	1	1	25.25	78.5714	1	93.4363	93.0902	267	-0.533317	0.170316	-0.492352	-2.88443	1.04869
601103	34.8204	0.69702	BUNGOMA	176.444	0	1052.89	1229.33	41.6667	10.1852	0	42.5926	0	0	634.076	634.076	0	10.3774	0	10.3774	31.1693	0.827166	0.369805	5.86788	-0.751252	0.00298507	0.680597	0.985075	0.00298507	0.767164	0.962422	0	2	2	28.1905	23.8095	1	65.0273	91.2442	341	-0.533317	0.170316	-0.492352	-2.88443	1.04869
601114	34.6861	0.6682	BUNGOMA	47.5556	0	280.556	328.111	13.8889	9.25926	0	21.2963	0.45	0	763.65	764.1	1.25	12.5	0	13.75	30.9067	0.880699	0.383496	4.07851	-0.637973	0.00326797	0.70915	0.986928	0.00980392	0.874183	0.962309	1	3	3	14.5	100	1	100	99.1453	266	-0.533317	0.170316	-0.492352	-2.88443	1.04869
605002	33.997	0.16226	BUSIA	30.8889	5.22222	2.55556	38.6667	8.33333	0.925926	6.48148	14.8148	0	1.94286	183.543	185.486	0	1.90476	2.85714	3.80952	31.6171	0.639499	0.293496	4.85526	-0.684552	0.0110701	0.250923	0.642066	0.154982	0.188192	0.93266	0	1	3	44	100	0	90.9231	81.3139	376	-0.674511	-0.849302	-0.693928	2.72819	0.359629
605011	33.9639	0.08968	BUSIA	58.7778	143.333	1144	1346.11	12.037	14.8148	40.7407	50	0.672897	466.542	3336	3803.21	0.934579	28.0374	46.729	52.3364	29.1885	0.603299	0.336041	8.5412	-0.046282	0.0290698	0.325581	0.953488	0.645349	0.703488	0.96319	1	2	3	66.8889	100	0	92.0561	96.5736	371	-0.674511	-0.849302	-0.693928	2.72819	0.359629
605013	33.9731	0.0988833	BUSIA	24.3333	90.3333	574	688.667	6.48148	9.25926	21.2963	28.7037	3.44444	53.6667	692	749.111	2.77778	16.6667	19.4444	31.4815	28.7271	0.595966	0.168551	28.9655	-0.046282	0.0290698	0.325581	0.953488	0.645349	0.703488	0.96319	0	1	3	43.2759	100	0	77.5397	95.2854	301	-0.674511	-0.849302	-0.693928	2.72819	0.359629
605016	34.0332	0.10344	BUSIA	124.111	34.6667	2131.56	2290.33	32.4074	32.4074	21.2963	56.4815	2.88889	21.8889	1311.22	1336	0.925926	9.25926	14.8148	19.4444	32.313	0.582733	0.397629	2.54876	-0.699582	0.00301205	0.262048	0.689759	0.0813253	0.918675	0.942308	0	2	3	26.1667	100	1	96.4981	96.3333	294	-0.674511	-0.849302	-0.693928	2.72819	0.359629
605021	33.9849	0.0666698	BUSIA	26.3333	97.8889	531	655.222	6.48148	12.037	26.8519	38.8889	0	275.667	2002.67	2278.33	0	25.9259	56.4815	65.7407	29.6251	0.574533	0.421249	5.22205	-0.862033	0	0.135593	0.740113	0	0.361582	0.927711	1	2	3	60.8571	71.4286	1	86.9132	96.4476	300	-0.674511	-0.849302	-0.693928	2.72819	0.359629
605023	34.029	0.0813861	BUSIA	10.1111	52.2222	721.889	784.222	4.62963	13.8889	21.2963	31.4815	0.666667	47.3333	1753.22	1801.22	0.925926	22.2222	22.2222	36.1111	31.799	0.569066	0.38788	3.8774	-0.846028	0.00404858	0.566802	0.870445	0	0.88664	0.931452		2	3				84.6154	96.1479	371	-0.674511	-0.849302	-0.693928	2.72819	0.359629
605025	34.056	0.0878	BUSIA	175.556	34.8889	1277.67	1488.11	37.037	25	14.8148	45.3704	3.77778	64.7778	1840.22	1908.78	2.77778	19.4444	33.3333	42.5926	32.0781	0.568424	0.351817	2.80216	-0.846028	0.00404858	0.566802	0.870445	0	0.88664	0.931452	0	2	3	31.6957	34.7826	0	81.1475	96.3031	294	-0.674511	-0.849302	-0.693928	2.72819	0.359629
605029	34.09	0.12919	BUSIA	86.4444	38.5556	712.667	837.667	15.7407	12.963	23.1481	34.2593	2.35514	80.0748	1059.14	1141.57	0.934579	12.1495	22.4299	29.9065	32.4023	0.615724	0.368294	4.31149	-0.699582	0.00301205	0.262048	0.689759	0.0813253	0.918675	0.942308	1	2	3	70.1538	100		86.052	100	372	-0.674511	-0.849302	-0.693928	2.72819	0.359629
606008	34.1984	0.312682	BUSIA	147	65.1111	2851.22	3063.33	31.4815	36.1111	22.2222	53.7037	7	35.6667	3110.78	3153.44	7.40741	30.5556	25	39.8148	31.9879	0.982724	0.377806	7.41701	-0.329884	0	0.176991	0.862832	0.0221239	0.544248	0.952153							92.2249	97.2912	299	-0.674511	-0.849302	-0.693928	2.72819	0.359629
606020	34.2332	0.36681	BUSIA	266.333	9.88889	1090	1366.22	29.6296	13.8889	5.55556	39.8148	4.33333	2.33333	1582	1588.67	3.7037	15.7407	2.77778	19.4444	32.3307	0.963999	0.369635	4.80746	-0.728253	0.00310078	0.655814	0.962791	0.00310078	0.877519	0.935115	1	2	3	39.5	100	1	95.2381	97.9401	293	-0.674511	-0.849302	-0.693928	2.72819	0.359629
606026	34.2727	0.33792	BUSIA	68.8302	10.9811	7.01887	86.8302	16.9811	1.88679	1.88679	18.8679	0.555556	9.66667	1176.11	1186.33	0.925926	17.5926	1.85185	18.5185	31.7381	1.02253	0.370204	5.44081	-0.728253	0.00310078	0.655814	0.962791	0.00310078	0.877519	0.935115	1	2	3	38.2222	70.3704	1	89.2052	96.99	298	-0.674511	-0.849302	-0.693928	2.72819	0.359629
606035	34.3341	0.34261	BUSIA	100.111	6.44444	1090.67	1197.22	23.1481	14.8148	6.48148	32.4074	0.897196	0	884.523	885.421	0.934579	15.8879	0	16.8224	32.1536	1.0231	0.391449	6.03245	-0.593123	0.00373134	0.175373	0.940298	0.0895522	0.69403	0.952247	0	2		59.1538	100	1	93.1795	98.1432	369	-0.674511	-0.849302	-0.693928	2.72819	0.359629
606080	34.1718	0.3924	BUSIA	118	1.55556	419.222	538.778	27.7778	8.33333	0.925926	34.2593	7.83673	0.857143	593.02	601.714	9.18367	8.16327	1.02041	17.3469	31.5065	0.922199	0.388292	2.58619	-0.685261	0.00442478	0.619469	0.938053	0	0.646018	0.951368	0	2	3	31.1429	100	1	88.1503	98.0066	291	-0.674511	-0.849302	-0.693928	2.72819	0.359629
606087	34.1467	0.42551	BUSIA	78.8889	4.55556	466	549.444	20.3704	11.1111	5.55556	31.4815	6.39252	0.785047	1025.72	1032.9	4.6729	14.9533	0.934579	16.8224	32.865	0.967866	0.384425	4.98019	-0.455902	0.00297619	0.535714	0.933036	0.119048	0.604167	0.940618	1	2	3	30.75	100	1	13.981	100	370	-0.674511	-0.849302	-0.693928	2.72819	0.359629
606088	34.2084	0.45639	BUSIA	81.4444	1	480.444	562.889	22.2222	5.55556	0.925926	27.7778	25.5556	0	576.778	602.333	4.62963	6.48148	0	11.1111	32.4132	0.970425	0.375133	3.40892	-0.557952	0	0.565217	1	0	0.521739	0.942857	1	2	3	48.8	100	1	93.743	93.9092	292	-0.674511	-0.849302	-0.693928	2.72819	0.359629
606095	34.1288	0.43622	BUSIA	114.778	1.66667	247.111	363.556	26.8519	5.55556	1.85185	28.7037	30.2222	0.888889	835	866.111	11.1111	8.33333	1.85185	19.4444	32.8942	0.960299	0.405744	4.83387	-0.455902	0.00297619	0.535714	0.933036	0.119048	0.604167	0.940618	1	2	3	26.7353	100	1	90.1619	92.3913	375	-0.674511	-0.849302	-0.693928	2.72819	0.359629
606122	34.3331	0.44659	BUSIA	275.444	1.66667	1472.33	1749.44	24.0741	28.7037	2.77778	43.5185	0	0	748.444	748.444	0	12.963	0	12.963	31.3288	0.936499	0.380547	4.14941	-0.706125	0	0.398396	0.94385	0.00802139	0.665775	0.940952	1	2	3	63.4286	100	1	99.336	85.9649	365	-0.674511	-0.849302	-0.693928	2.72819	0.359629
606131	34.3982	0.51917	BUSIA	230.222	0	543.444	773.667	30.5556	11.1111	0	39.8148	5.77778	0	326.667	332.444	4.62963	4.62963	0	8.33333	31.4877	0.902533	0.381287	3.90097	-0.685966	0	0.775463	0.958333	0.00462963	0.777778	0.940109	1	4	3	43.6154	100	1	99.3056	87.3267	299	-0.674511	-0.849302	-0.693928	2.72819	0.359629
608001	34.6082	0.08432	VIHIGIA	21.3333	22.8889	3036	3080.22	11.1111	41.6667	8.33333	49.0741	2.17143	4.57143	3138.63	3145.37	0.952381	32.381	4.7619	35.2381	31.1184	1.00447	0.374349	12.4431	-0.728413	0	0.731013	0.97943	0.00632911	0.566456	0.94382	0			28.3793	72.4138	1	91.2162	92.1713	324	1.83776	0.265311	-0.306842	-1.48459	2.22917
608010	34.5691	-0.02802	VIHIGIA	156.222	15.6667	5339.89	5511.78	17.5926	57.4074	7.40741	62.037	12.3429	6.85714	5276	5295.2	1.90476	52.381	12.381	55.2381	31.6001	0.940033	0.35054	9.13957	-0.569579	0.00363636	0.938182	0.978182	0.0763636	0.556364	0.980328	0	4	3			1	90.873	94.1392	324	1.83776	0.265311	-0.306842	-1.48459	2.22917
608028	34.609	0.11483	VIHIGIA	206.038	1.35849	2280.34	2487.74	36.7925	32.0755	2.83019	42.4528	10.08	4.2	1718.64	1732.92	5	22	5	25	30.7914	1.00157	0.386079	8.64462	-0.728413	0	0.731013	0.97943	0.00632911	0.566456	0.94382	1	4	3	44.381	76.1905	1	93.3915	97.561	219	1.83776	0.265311	-0.306842	-1.48459	2.22917
608030	34.6644	0.077235	VIHIGIA	209.333	1.55556	3433.67	3653.11	31.4815	37.037	2.77778	41.6667	0	0.110092	1510.02	1510.13	0	18.3486	0.917431	18.3486	31.0457	1.0025	0.388871	11.918	-0.838361	0.00239808	0.865707	0.983213	0.00479616	0.76259	0.962529							93.5024	96.9649	224	1.83776	0.265311	-0.306842	-1.48459	2.22917
608040	34.6428	0.02395	VIHIGIA	14.3774	0.339623	2137.47	2152.19	6.60377	29.2453	0.943396	32.0755	47.4393	7.62617	631.065	686.131	3.73832	19.6262	4.6729	22.4299	31.3103	1.01165	0.374513	11.2896	-0.401046	0.0168067	0.913165	0.991597	0.0588235	0.663866	0.970822	0	4	3	28.0909	95.4545	1	92.2523	93.1373	221	1.83776	0.265311	-0.306842	-1.48459	2.22917
608056	34.5985	0.01774	VIHIGIA	24.8889	121	5678.78	5824.67	3.7037	49.0741	20.3704	52.7778	9.92308	44.4231	4768.73	4823.08	0.961538	45.1923	7.69231	47.1154	31.1802	0.985299	0.381248	19.1095	-0.569579	0.00363636	0.938182	0.978182	0.0763636	0.556364	0.980328	0	1	3	41.8889	92.5926	1	92.0716	97.0228	324	1.83776	0.265311	-0.306842	-1.48459	2.22917
608060	34.5658	0.00869	VIHIGIA	4.22222	71.1111	5385.56	5460.89	2.77778	62.963	28.7037	65.7407	0	43.1163	6938.79	6981.91	0	59.3023	23.2558	61.6279	31.8552	0.920274	0.376289	8.98761	-0.257348	0	0.888889	1	0	0.888889	1	0	4	3	35.3182	22.7273	1	88.7906	84.5255	289	1.83776	0.265311	-0.306842	-1.48459	2.22917
608076	34.6465	0.12205	VIHIGIA	190.667	10.1111	4490.67	4691.44	18.5185	45.3704	7.40741	55.5556	1.65138	0.440367	2311.93	2314.02	1.83486	27.5229	1.83486	27.5229	31.2568	0.993924	0.388488	9.11623	-0.746709	0.00185874	0.678439	0.98513	0	0.63197	0.953177	0	2	3	29.069	86.2069	1	98.3847	87.5161	220	1.83776	0.265311	-0.306842	-1.48459	2.22917
610005	34.5954	0.42111	KAKAMEGA	475.111	0	1400	1875.11	46.2963	41.6667	0	58.3333	0	0	1408.55	1408.55	0	24.1379	0	24.1379	31.6313	0.875166	0.381613	4.30515	-0.741079	0.0211921	0.847682	0.989404	0	0.631788	0.917448	0	2	3	112.167	100	0	86.4486	84.8101	333	-0.820099	0.011346	-0.144099	-0.366904	0.496912
610016	34.6641	0.42017	KAKAMEGA	154.889	0	503.556	658.444	17.5926	5.55556	0	19.4444	6.54545	0.436364	596.836	603.818	2.72727	12.7273	0.909091	14.5455	31.6143	0.960474	0.392667	4.50313	-0.740132	0.00516351	0.604131	0.979346	0.0223752	0.574871	0.935913	0	2	3	37	100	1	85.7881	84.25	263	-0.820099	0.011346	-0.144099	-0.366904	0.496912
610033	34.7321	0.45558	KAKAMEGA	78.1111	0.333333	1346.11	1424.56	23.1481	14.8148	0.925926	29.6296	0	0.220183	865.211	865.431	0	11.9266	0.917431	11.9266	31.3331	0.958899	0.39348	4.54616	-0.792536	0	0.866667	0.973333	0.0111111	0.846667	0.969178	1	2	3	33	100	1	92.714	93.3566	264	-0.820099	0.011346	-0.144099	-0.366904	0.496912
610052	34.7649	0.36301	KAKAMEGA	110.579	0	4077.76	4188.34	24.2991	39.2523	0	47.6636	0	6.6055	4076.48	4083.08	0	48.6239	0.917431	48.6239	30.9224	1.00022	0.391615	6.85067	-0.641747	0.00312826	0.887383	0.984359	0.0271116	0.549531	0.930099	0	2	3	42.56	100	1	83.0986	84.9246	260	-0.820099	0.011346	-0.144099	-0.366904	0.496912
610067	34.7036	0.31481	KAKAMEGA	62.3774	0	1824.91	1887.28	26.4151	27.3585	0	39.6226	0.654545	0	2994.33	2994.98	0.909091	30.9091	0	30.9091	31.2811	0.972299	0.397529	4.4702	-0.641747	0.00312826	0.887383	0.984359	0.0271116	0.549531	0.930099	0		3	38.9167	100	1	97.6415	91.9643	259	-0.820099	0.011346	-0.144099	-0.366904	0.496912
610070	34.7287	0.36775	KAKAMEGA	188.111	1.33333	2097.67	2287.11	38.8889	37.037	0.925926	44.4444	0	0.672897	2345.5	2346.17	0	26.1682	0.934579	26.1682	30.8232	0.993333	0.390095	5.99801	-0.641747	0.00312826	0.887383	0.984359	0.0271116	0.549531	0.930099	0	1	3	27.3226	90.3226	1	92.5722	96.5952	334	-0.820099	0.011346	-0.144099	-0.366904	0.496912
610088	34.6195	0.22399	KAKAMEGA	139.065	0.897196	872.748	1012.71	27.1028	13.0841	2.80374	35.514	0	0	687.667	687.667	0	8.33333	0	8.33333	30.906	1.00035	0.418553	8.20263	-0.449853	0.0106667	0.845333	0.981333	0.024	0.349333	0.961625	1	1	3	21.5185	100	1	90.3153	96.9325	258	-0.820099	0.011346	-0.144099	-0.366904	0.496912
610093	34.6334	0.20991	KAKAMEGA	238.778	10.8889	3305.22	3554.89	40.7407	41.6667	5.55556	46.2963	3.56436	5.10891	2274.3	2282.97	1.9802	20.7921	5.94059	26.7327	31.1071	1.01755	0.389688	7.96466	-0.449853	0.0106667	0.845333	0.981333	0.024	0.349333	0.961625	1	3	3	16.6857	51.4286	1	89.0909	95.4262	335	-0.820099	0.011346	-0.144099	-0.366904	0.496912
610108	34.7287	0.26798	KAKAMEGA	129.869	0	1460.41	1590.28	28.0374	22.4299	0	34.5794	0	1	3271.56	3272.56	0	36.1111	0.925926	36.1111	30.9234	1.01315	0.393642	19.1855	1.15894	0.273973	0.889041	0.983562	0.560274	0.705479	0.95993	1	4	3	54.8	100	1	92.126	94.026	257	-0.820099	0.011346	-0.144099	-0.366904	0.496912
610123	34.7503	0.28186	KAKAMEGA	34.7429	1.6	640	676.343	15.2381	13.3333	2.85714	19.0476	0	0.448598	733.122	733.57	0	19.6262	1.86916	20.5607	31.2259	1.03687	0.345661	39.1781	0.881593	0.208297	0.86496	0.989409	0.345102	0.597529	0.962424	0	1	3	26.4	40	1	98.5401	97.1338	256	-0.820099	0.011346	-0.144099	-0.366904	0.496912
614008	34.7901	0.53905	KAKAMEGA	26.7778	0	1183.89	1210.67	3.7037	14.8148	0	18.5185	0	0	1422.45	1422.45	0	15	0	15	31.6332	0.899066	0.36809	4.36462	-0.760927	0	0.771903	0.981873	0.00755287	0.741692	0.923159	1	2	3	39.5	93.75	1	92.775	96.0619	274	-0.820099	0.011346	-0.144099	-0.366904	0.496912
614014	34.7684	0.54783	KAKAMEGA	206.889	0	3123.56	3330.44	32.4074	41.6667	0	44.4444	0	0	9.02857	9.02857	0	0.952381	0	0.952381	31.0214	0.886333	0.381066	5.31406	-0.760927	0	0.771903	0.981873	0.00755287	0.741692	0.923159	1	2	3	56.1111	100	1	93.19	90.5844	277	-0.820099	0.011346	-0.144099	-0.366904	0.496912
614023	34.8326	0.58367	KAKAMEGA	236.778	0	932.889	1169.67	34.2593	29.6296	0	37.037	1.1215	0	345.196	346.318	4.6729	6.54206	0	11.215	31.7358	0.877066	0.378642	5.22147	-0.589351	0.00185529	0.886827	0.977737	0.150278	0.768089	0.942085	1	4	3	40.2308	100	1	92.2727	91.6667	278	-0.820099	0.011346	-0.144099	-0.366904	0.496912
614036	35.0727	0.7212	KAKAMEGA	1.11111	0	194.333	195.444	0.925926	8.33333	0	9.25926	1.33333	0	0	1.33333	2.77778	0	0	2.77778	32.2823	0.634533	0.347281	3.46527	-0.493557	0.0010627	0.588735	0.979809	0.0063762	0.735388	0.927042	0	3	2	25.7188	100	1	90.3096	94.5758	267	-0.820099	0.011346	-0.144099	-0.366904	0.496912
614078	35.0634	0.80641	KAKAMEGA	187.111	0	876.222	1063.33	39.8148	31.4815	0	39.8148	0.897196	0	708.785	709.682	1.86916	11.215	0	12.1495	32.0422	0.633233	0.341535	4.27674	-0.415227	0	0.955157	0.984305	0.00448431	0.798206	0.949827	0	3	3	47.0909	0	0	92.7492	90.4097	342	-0.820099	0.011346	-0.144099	-0.366904	0.496912
614079	35.0779	0.80071	KAKAMEGA	87.3333	1.22222	685.778	774.333	23.1481	16.6667	0.925926	25.9259	0	0	101.111	101.111	0	1.85185	0	1.85185	32.6179	0.627949	0.335712	4.03078	-0.163338	0	0.951613	0.983871	0.0483871	0.806452	0.956522	0	2	3	44.05	100	0	93.4094	94.0645	343	-0.820099	0.011346	-0.144099	-0.366904	0.496912
614090	35.1274	0.80944	KAKAMEGA	5.77778	0.111111	863.889	869.778	4.62963	10.1852	0.925926	15.7407	0.457143	0	2.51429	2.97143	0.952381	0.952381	0	0.952381	32.1453	0.605599	0.34218	7.02332	-0.493557	0.0010627	0.588735	0.979809	0.0063762	0.735388	0.927042	0	1	3	34.625	100	1	91.6244	92.2892	271	-0.820099	0.011346	-0.144099	-0.366904	0.496912
614098	34.9187	0.61062	KAKAMEGA	1.11111	0	256.556	257.667	0.925926	4.62963	0	5.55556	0	0.228571	244.914	245.143	0	2.85714	0.952381	3.80952	32.1563	0.800966	0.353505	4.39466	-0.405359	0.00519481	0.937662	0.987013	0.0025974	0.763636	0.898734	0	4	3	42.3684	100	1	98.3827	94.5983	273	-0.820099	0.011346	-0.144099	-0.366904	0.496912
614126	34.9859	0.70154	KAKAMEGA	212.667	0	1753.78	1966.44	35.1852	36.1111	0	43.5185	0	0	387.589	387.589	0	6.54206	0	6.54206	33.1147	0.691833	0.339092	3.07214	-0.609985	0.00196078	0.911765	0.994118	0	0.668627	0.952663	1	1	3	38.5862	100	1	92.0732	88.721	341	-0.820099	0.011346	-0.144099	-0.366904	0.496912
614142	35.0421	0.64706	KAKAMEGA	0	0	1104.78	1104.78	0	12.963	0	12.963	0	0.244898	637.347	637.592	0	14.2857	1.02041	15.3061	31.5465	0.657266	0.361863	3.91869	-0.295397	0.00498753	0.935162	0.992519	0.0349127	0.700748	0.930417	0	4	3	91.4167	100	1	48.439	96.4862	272	-0.820099	0.011346	-0.144099	-0.366904	0.496912
703013	34.7297	-0.869812	KISII	8	0.555556	4497.44	4506	6.48148	31.4815	0.925926	34.2593	0.113208	0.113208	825.736	825.962	0.943396	8.49057	0.943396	9.43396	28.712	1.00605	0.422913	10.8695	-0.786383	0.00314961	0.568504	0.992126	0.0125984	0.359055	0.969136	0	7	3	44.1538	76.9231	0	100	100	233	-0.00277828	1.90908	4.38897	2.91541	1.45372
703041	34.7004	-0.817066	KISII	118.778	1.55556	1802.78	1923.11	35.1852	14.8148	4.62963	49.0741	26.1308	2.24299	3566.36	3594.73	2.80374	34.5794	5.60748	35.514	28.29	0.935099	0.423951	8.43633	-0.816342	0	0.628223	0.993216	0.0189959	0.447761	0.945312	0	2	3	45.1667	0	0	100	76.8293	231	-0.00277828	1.90908	4.38897	2.91541	1.45372
703077	34.8066	-0.88658	KISII	24.4444	0.444444	1726.56	1751.44	15.7407	28.7037	1.85185	37.037	0	0.679245	1111.81	1112.49	0	24.5283	0.943396	24.5283	28.7262	0.979033	0.418882	9.05817	0.525124	0	0.809524	0.952381	0.142857	0.428571	0.982456	0	2	3	31.5238	85.7143	0	95.5638	98.4704	304	-0.00277828	1.90908	4.38897	2.91541	1.45372
703080	34.8145	-0.90615	KISII	8.11111	0	2167.56	2175.67	11.1111	36.1111	0	45.3704	9.66667	0	400.889	410.556	2.77778	8.33333	0	11.1111	28.9723	0.977733	0.407708	8.74433	0.525124	0	0.809524	0.952381	0.142857	0.428571	0.982456	0	4	2	28.4545	100	0	94.1441	89.5928	303	-0.00277828	1.90908	4.38897	2.91541	1.45372
703107	34.7417	-0.94607	KISII	61	0.666667	13600.7	13662.3	11.1111	71.2963	0.925926	73.1481	1.56	0	5472.12	5473.68	2	45	0	45	28.8055	0.968649	0.438017	8.9514	-0.857147	0.00143062	0.546495	0.994278	0.0271817	0.630901	0.970407	0	4	3	107.583	0	0	99.232	98.9518	230	-0.00277828	1.90908	4.38897	2.91541	1.45372
703123	34.7312	-0.93245	KISII	19.1111	0.555556	3414.33	3434	20.3704	49.0741	0.925926	57.4074	84.8972	0.672897	2514.5	2600.07	3.73832	35.514	0.934579	39.2523	28.8118	0.975499	0.42732	11.8235	-0.857147	0.00143062	0.546495	0.994278	0.0271817	0.630901	0.970407	0	4	3	43.25	37.5	0	99.7788	100	302	-0.00277828	1.90908	4.38897	2.91541	1.45372
703132	34.7651	-0.7665	KISII	7	1	8126.44	8134.44	3.7037	52.7778	1.85185	54.6296	0	0	3453.08	3453.08	0	41.1215	0	41.1215	28.086	1.09617	0.403637	8.8491	-0.730813	0	0.45098	0.993464	0.00653595	0.0915033	0.966265	0	4	3	74.8889	44.4444	0	97.3485	93.4545	238	-0.00277828	1.90908	4.38897	2.91541	1.45372
703143	34.7509	-0.729902	KISII	7.33333	0	3636.11	3643.44	3.7037	28.7037	0	30.5556	0	0	1254.42	1254.42	0	16.1616	0	16.1616	28.4074	1.122	0.395577	8.43842	0.730548	0	1	1	0.137931	0.896552	1	0	7	3	26.7059	35.2941	1	86.2797	100	237	-0.00277828	1.90908	4.38897	2.91541	1.45372
703182	34.8183	-0.846637	KISII	4.22222	0.111111	6380.22	6384.56	2.77778	40.7407	0.925926	42.5926	2.49505	3.32673	2020.4	2026.22	1.9802	23.7624	4.9505	24.7525	27.3874	1.02732	0.425204	15.7287	-0.688694	0	0.641463	1	0.0756098	0.419512	0.973631	0	7	3	12.8824	41.1765	0	97.3545	100	225	-0.00277828	1.90908	4.38897	2.91541	1.45372
703204	34.8474	-0.875151	KISII	4.55556	0.111111	6063.89	6068.56	5.55556	53.7037	0.925926	55.5556	0.222222	0	1401.22	1401.44	1.85185	20.3704	0	20.3704	27.7111	0.989199	0.413307	8.10662	-0.667243	0.0026738	0.588235	0.991979	0	0.409091	0.971897	0	3	3	32.3125	68.75	1	100	100	227	-0.00277828	1.90908	4.38897	2.91541	1.45372
703243	34.8109	-0.870454	KISII	9	0	3854.44	3863.44	12.037	30.5556	0	39.8148	0	0	3160.89	3160.89	0	27.7778	0	27.7778	27.908	0.992233	0.430285	8.60601	-0.837692	0	0.721116	0.992032	0	0.494024	0.964539	0	4	3	27.8	50	0	96.7963	99.2105	237	-0.00277828	1.90908	4.38897	2.91541	1.45372
703258	34.8411	-0.896486	KISII	4	4.66667	6489.78	6498.44	5.55556	37.963	2.77778	42.5926	0.222222	0	1116.78	1117	0.925926	19.4444	0	20.3704	28.3653	0.974433	0.419905	10.9681	-0.837692	0	0.721116	0.992032	0	0.494024	0.964539	0	4	3	20.7273	63.6364	0	76.3636	94.7368	226	-0.00277828	1.90908	4.38897	2.91541	1.45372
705022	34.2627	-0.72677	HOMA BAY	25.5701	0	1035.25	1086.95	16.8224	24.2991	0	34.5794	7.22222	0.111111	448.333	455.667	10.1852	15.7407	0.925926	24.0741	31.6458	0.756966	0.345386	1.63925	-0.975597	0.00879765	0.129032	0.284457	0	0.143695	0.946136	1	3	3	71.6	100	0	91.2651	94.8795	269	-1.29748	0.113458	-0.774961	-0.306144	-1.56473
705061	34.5434	-0.477842	HOMA BAY	13.8889	7.22222	9.88889	31	14.8148	7.40741	10.1852	27.7778	0.560748	0.560748	1.45794	2.57944	0.934579	0.934579	1.86916	3.73832	36.4646	0.63765	0.33808	3.42145	-0.690635	0	0.119403	0.631841	0.00497512	0.0497512	0.964427	0	4	3	107.571	42.8571	0	78.6697	100	275	-1.29748	0.113458	-0.774961	-0.306144	-1.56473
705064	34.5505	-0.505064	HOMA BAY	10.2222	0.444444	520.778	531.444	12.963	7.40741	0.925926	17.5926	0.90566	52.5283	117.509	170.943	1.88679	11.3208	6.60377	16.0377	34.7197	0.657599	0.365352	2.79499	-0.690635	0	0.119403	0.631841	0.00497512	0.0497512	0.964427	0	2	3	85.75	50	1	95.7346	91.9811	274	-1.29748	0.113458	-0.774961	-0.306144	-1.56473
705104	34.4663	-0.64008	HOMA BAY	52.2222	3.55556	3665.56	3721.33	23.1481	47.2222	4.62963	56.4815	19.3846	25.3846	3252.69	3297.46	17.3077	25	3.84615	35.5769	33.2405	0.839349	0.385791	3.00408	-1.06881	0	0.175532	0.414894	0	0.0957447	0.936255	1		2	46	100	1	65.8754	97.01	383	-1.29748	0.113458	-0.774961	-0.306144	-1.56473
705114	34.5259	-0.509937	HOMA BAY	108.333	1.77778	176.556	286.667	17.5926	9.25926	2.77778	25.9259	5.33333	2	161.444	168.778	2.77778	3.7037	4.62963	11.1111	35.257	0.669733	0.331431	4.80332	-0.690635	0	0.119403	0.631841	0.00497512	0.0497512	0.964427	0	4	3	28.75	66.6667	1	92.283	97.9644	273	-1.29748	0.113458	-0.774961	-0.306144	-1.56473
705128	34.5785	-0.50015	HOMA BAY	25.1111	2.77778	137.333	165.222	12.963	7.40741	4.62963	20.3704	26.5263	0.126316	43.4526	70.1053	11.5789	5.26316	1.05263	14.7368	36.2568	0.666533	0.32475	3.17775	-0.868205	0	0.308824	0.583333	0	0.504902	0.9631	0	2	2	41.6667	100	1	89.5765	76.6667	383	-1.29748	0.113458	-0.774961	-0.306144	-1.56473
705193	34.5814	-0.594389	HOMA BAY	22	3.77778	981.778	1007.56	21.2963	9.25926	8.33333	33.3333	21.0841	0.560748	582.168	603.813	12.1495	7.47664	1.86916	17.757	32.4586	0.781466	0.395013	4.33753	-0.740046	0	0.136187	0.618677	0.0116732	0.229572	0.966967	1	2	2	42.2222	77.7778	1	88.563	85.1724	383	-1.29748	0.113458	-0.774961	-0.306144	-1.56473
705207	34.5628	-0.63434	HOMA BAY	12.8889	27.7778	2150.44	2191.11	17.5926	34.2593	23.1481	51.8519	1.77778	9.44444	2026.22	2037.44	0.925926	32.4074	10.1852	38.8889	32.8075	0.847733	0.364176	4.5783	-0.901568	0.00692042	0.259516	0.626298	0	0.33564	0.947368	1	7	3	28.9474	100	1	99.0244	89.8585	272	-1.29748	0.113458	-0.774961	-0.306144	-1.56473
705291	34.6168	-0.491547	HOMA BAY	16.4444	1.11111	190.889	208.444	10.1852	7.40741	3.7037	16.6667	0.612245	0	129.061	129.673	1.02041	2.04082	0	2.04082	35.1333	0.672466	0.339931	3.09621	-1.01309	0	0.42449	0.632653	0	0.183673	0.939394	0	2	2	23.9167	91.6667	1	95.9119	91.689	381	-1.29748	0.113458	-0.774961	-0.306144	-1.56473
705295	34.4923	-0.506415	HOMA BAY	21.5327	3.92523	580.486	605.944	15.8879	16.8224	8.41121	28.972	122.778	23.8889	1666.56	1813.22	5.55556	12.963	3.7037	17.5926	28.9622	0.648874	0.317435	3.62351	-0.868967	0.00295858	0.227811	0.544379	0.00591716	0.139053	0.973742	1	3		86	66.6667	1	71.0762	95.8457	281	-1.29748	0.113458	-0.774961	-0.306144	-1.56473
705322	34.3016	-0.83808	HOMA BAY	14.3333	6.77778	146	167.111	18.5185	8.33333	3.7037	27.7778	0	0.339623	453.17	453.509	0	3.77358	0.943396	4.71698	33.1828	0.702299	0.328972	1.72611	-1.22336	0	0.110345	0.186207	0	0.124138	0.926966	0	7	3	62	100	0	81.9905	91.4286	273	-1.29748	0.113458	-0.774961	-0.306144	-1.56473
705326	34.2747	-0.78662	HOMA BAY	9.22222	0.111111	229.667	239	12.963	10.1852	0.925926	21.2963	396	3.88889	1.33333	401.222	9.25926	2.77778	1.85185	12.963	32.5189	0.720333	0.343699	2.43147	-0.984988	0.003367	0.111111	0.252525	0	0.205387	0.927711	0	3	3			0	81.8414	100	272	-1.29748	0.113458	-0.774961	-0.306144	-1.56473
708062	34.5915	-0.11542	KISUMU	23.4393	0.560748	820.15	844.15	12.1495	15.8879	1.86916	26.1682	0.692308	1.96154	292.731	295.385	0.961538	4.80769	1.92308	7.69231	35.9373	0.743149	0.352944	3.73697	-0.699956	0.00403226	0.540323	0.669355	0.120968	0.342742	0.942003	0	3	3	30.75	100	0	79.2829	84.3137	272	4.43968	-3.45414	-0.0748249	4.2418	-0.363473
708070	34.657	-0.08379	KISUMU	38.8889	0.777778	339.889	379.556	13.8889	8.33333	1.85185	21.2963	1.24528	3.62264	193.358	198.226	1.88679	2.83019	1.88679	5.66038	34.7437	0.710174	0.364199	5.86857	-0.699956	0.00403226	0.540323	0.669355	0.120968	0.342742	0.942003	1	3	2	33	100	1	91.6933	89.2958	357	4.43968	-3.45414	-0.0748249	4.2418	-0.363473
708079	34.8037	-0.067823	KISUMU	5.11111	1.88889	5.77778	12.7778	9.25926	12.963	1.85185	16.6667	0	31.2233	298.718	329.942	0	1.94175	2.91262	4.85437	34.881	0.699949	0.34328	11.7203	-0.308798	0.0163934	0.797814	0.912568	0.0765027	0.502732	0.951407	0	4	3	45.5217	82.6087	1	97.3333	93.3474	271	4.43968	-3.45414	-0.0748249	4.2418	-0.363473
708093	34.8585	-0.13837	KISUMU	32.5556	1.22222	232.333	266.111	14.8148	2.77778	0.925926	18.5185	0	0	0	0	0	0	0	0	35.0403	0.652399	0.322815	2.99118	-0.582409	0	0.821918	0.86758	0.0182648	0.899543	0.975352	0	2	2	26.2	100	1	86.5672	100	353	4.43968	-3.45414	-0.0748249	4.2418	-0.363473
708098	34.8085	-0.116852	KISUMU	8.44444	90.4444	19.6667	118.556	7.40741	2.77778	11.1111	20.3704	1.33333	12.8889	126	140.222	0.925926	1.85185	3.7037	5.55556	36.5771	0.674799	0.340997	5.74712	0.484708	0.0555556	0.709596	0.979798	0.116162	0.512626	0.962963		2	3	40.8333	33.3333	1	93.2258	91.3433	278	4.43968	-3.45414	-0.0748249	4.2418	-0.363473
708109	34.7957	-0.05833	KISUMU	35.5556	13.5556	349.556	398.667	15.7407	13.8889	12.963	30.5556	0	0.23301	612.466	612.699	0	3.8835	0.970874	4.85437	34.8015	0.712849	0.313562	12.8681	1.05972	0.0985222	0.906404	0.965517	0.403941	0.64532	0.976331	0	3	3	46	25	0	87.2964	85.2507	275	4.43968	-3.45414	-0.0748249	4.2418	-0.363473
708126	34.8916	-0.16455	KISUMU	5.11111	0.555556	118.778	124.444	7.40741	3.7037	0.925926	11.1111	0.226415	0.113208	0	0.339623	0.943396	0	0.943396	1.88679	36.0619	0.6395	0.319409	4.44802	-0.687199	0	0.892655	0.954802	0	0.932203	0.985075	1	2	2	50.2857	85.7143	1	86.8726	88.7097	351	4.43968	-3.45414	-0.0748249	4.2418	-0.363473
708128	34.8851	-0.17303	KISUMU	0.555556	1.33333	163	164.889	0.925926	1.85185	1.85185	4.62963	0	0.11215	243.252	243.364	0	3.73832	0.934579	4.6729	36.2077	0.635899	0.310534	5.35005	-0.687199	0	0.892655	0.954802	0	0.932203	0.985075	1	2	3	56.75	100	1	97.6471	95.2239	274	4.43968	-3.45414	-0.0748249	4.2418	-0.363473
708130	34.8765	-0.13945	KISUMU	0.448598	0	132.673	133.121	0.934579	3.73832	0	4.6729	0	0.45283	0	0.45283	0	0	1.88679	1.88679	35.6141	0.646533	0.321005	3.45473	-0.582409	0	0.821918	0.86758	0.0182648	0.899543	0.975352	1	2	3	30.4167	100	1	95.7958	92.5234	273	4.43968	-3.45414	-0.0748249	4.2418	-0.363473
708152	34.7433	-0.06918	KISUMU	0.555556	2.33333	2053.33	2056.22	1.85185	12.037	7.40741	20.3704	0	8.21053	774.947	783.158	0	5.26316	5.26316	10.5263	35.4356	0.723133	0.361778	8.71317	0.0640853	0.0268456	0.545861	0.872483	0.102908	0.49217	0.971491	0	3	3	38.3462	0	0	94.1372	88.8889	354	4.43968	-3.45414	-0.0748249	4.2418	-0.363473
710002	34.673	-1.22863	MIGORI	12.2222	0.666667	178.778	191.667	16.6667	2.77778	2.77778	18.5185	0	0	7.55556	7.55556	0	1.85185	0	1.85185	31.462	0.760299	0.380092	3.15193	-1.08817	0	0.581818	0.727273	0	0.190909	0.961039	0	3	3	66.6667		1	85.5731	88.7129	371	0.201998	0.163125	-0.531023	-1.76818	-0.260366
710003	34.6406	-1.20541	MIGORI	28.8889	0	390.333	419.222	29.6296	4.62963	0	34.2593	1.22222	0	35.1111	36.3333	1.85185	1.85185	0	3.7037	31.3042	0.737499	0.379269	2.6503	-1.01103	0	0.40678	0.737288	0.00847458	0.177966	0.97549	1	2	2	37.9444	83.3333	0	90.625	89.2308	275	0.201998	0.163125	-0.531023	-1.76818	-0.260366
710009	34.6867	-1.23129	MIGORI	11.5556	0	16.4444	28	20.3704	0.925926	0	20.3704	1.33333	0	0	1.33333	0.925926	0	0	0.925926	31.6304	0.7644	0.374424	3.42871	-1.08817	0	0.581818	0.727273	0	0.190909	0.961039	0	4	3	77.6	40	0	100	98.1025	279	0.201998	0.163125	-0.531023	-1.76818	-0.260366
710019	34.6745	-1.31531	MIGORI	5	0	0	5	14.8148	0	0	14.8148	0	0	1.33333	1.33333	0	1.85185	0	1.85185	32.3982	0.863924	0.348631	4.2304	-0.969322	0	0.732218	0.891213	0	0.200837	0.936869	1	4	2	88.9091	81.8182	1	87.2292	88.5189	371	0.201998	0.163125	-0.531023	-1.76818	-0.260366
710030	34.6116	-1.25439	MIGORI	8.11111	0	0.111111	8.22222	12.963	0.925926	0	13.8889	2.66667	0	0	2.66667	0.925926	0	0	0.925926	31.7098	0.826874	0.375407	3.09421	-0.996748	0	0.447674	0.616279	0.00581395	0.156977	0.946108	0	4	2	61.7333	60	1	90.6349	98.4993	279	0.201998	0.163125	-0.531023	-1.76818	-0.260366
710032	34.7055	-1.34654	MIGORI	19.7778	0.222222	239.778	259.778	22.2222	8.33333	1.85185	25.9259	0	0.336449	263.888	264.224	0	3.73832	0.934579	4.6729	31.0919	0.861733	0.366109	6.567	-1.26399	0	0.477273	0.893939	0	0.219697	0.876344	0	4	2	54.8	80	1	96.3576	96.2134	276	0.201998	0.163125	-0.531023	-1.76818	-0.260366
710038	34.705	-1.32154	MIGORI	8	0.111111	164.556	172.667	12.963	7.40741	0.925926	18.5185	0.777778	0	0	0.777778	0.925926	0	0	0.925926	32.1487	0.866949	0.351948	5.77754	-1.41625	0	0.55102	0.785714	0	0.387755	0.867089	1	2	3	68	80	1	75.7299	86.3918	279	0.201998	0.163125	-0.531023	-1.76818	-0.260366
710041	34.6961	-1.28394	MIGORI	58.2222	0	56.8889	115.111	31.4815	1.85185	0	32.4074	0.333333	0	0.777778	1.11111	0.925926	1.85185	0	1.85185	32.3805	0.815266	0.383705	4.21653	-1.26992	0	0.735043	0.777778	0	0.162393	0.932584	0	2	3	42.3529	58.8235	1	89.7579	89.9563	371	0.201998	0.163125	-0.531023	-1.76818	-0.260366
713056	35.0047	-0.68044	NYAMIRA	0.333333	0	7431.67	7432	0.925926	47.2222	0	47.2222	0.111111	0	2156.89	2157	0.925926	24.0741	0	24.0741	27.6923	1.0114	0.426152	7.23186	-0.687784	0.00209644	0.624738	0.997904	0	0.356394	0.940613	1	3	3	21.9091	54.5455	0	98.9583	99.5192	293	0.284976	2.48865	-0.321027	-0.435443	0.617499
713080	34.9307	-0.800594	NYAMIRA	0	3846.78	0.222222	3847	0	0.925926	26.8519	27.7778	0.560748	2.13084	2644.26	2646.95	0.934579	21.4953	0.934579	22.4299	26.128	0.999399	0.402527	6.38164	-0.638371	0.004158	0.663202	0.97921	0.010395	0.299376	0.975904	0	4	3	30.8667	73.3333	1	98.7138	95.8209	294	0.284976	2.48865	-0.321027	-0.435443	0.617499
713082	34.9151	-0.80655	NYAMIRA	4.22222	0.111111	1826	1830.33	4.62963	27.7778	0.925926	30.5556	0	0	849.462	849.462	0	21.1538	0	21.1538	26.6001	0.991949	0.405302	8.55493	-0.638371	0.004158	0.663202	0.97921	0.010395	0.299376	0.975904	0	3	3	29.3	80	0	96.2185	93.8389	317	0.284976	2.48865	-0.321027	-0.435443	0.617499
713085	34.92	-0.7925	NYAMIRA	0	0	6377.56	6377.56	0	42.5926	0	42.5926	0	1.77778	2458.56	2460.33	0	25.9259	0.925926	25.9259	27.1818	0.993233	0.405423	11.497	1.76355	0.0277778	1	1	0.583333	0.916667	1	1	4	3	31	76.9231	1	98.4326	96.5517	230	0.284976	2.48865	-0.321027	-0.435443	0.617499
713087	34.8937	-0.77971	NYAMIRA	0	0.111111	1808.78	1808.89	0	19.4444	0.925926	20.3704	0	26.1509	411.283	437.434	0	3.77358	0.943396	3.77358	27.8164	1.01573	0.422661	9.72674	-0.474072	0.0152091	0.726236	0.996198	0.0190114	0.479087	0.956044	1	4	3	14.84	76	1	98.8304	97.541	232	0.284976	2.48865	-0.321027	-0.435443	0.617499
713099	34.8816	-0.83047	NYAMIRA	0	0	2713.78	2713.78	0	17.5926	0	17.5926	0.222222	0.111111	728.444	728.778	0.925926	10.1852	0.925926	11.1111	27.0527	1.00507	0.397197	10.9044	-0.474072	0.0152091	0.726236	0.996198	0.0190114	0.479087	0.956044	0	7	3	43.2	60	1	97.8528	96.6361	233	0.284976	2.48865	-0.321027	-0.435443	0.617499
713101	34.8925	-0.85558	NYAMIRA	4.11111	0	3794.78	3798.89	6.48148	31.4815	0	36.1111	1.11111	0	1881.67	1882.78	0.925926	22.2222	0	22.2222	27.0199	0.979966	0.412504	6.32129	-0.638371	0.004158	0.663202	0.97921	0.010395	0.299376	0.975904	0	7	3	24.4762	0	1	100	100	234	0.284976	2.48865	-0.321027	-0.435443	0.617499
713106	34.9329	-0.832986	NYAMIRA	1	0.444444	3609.56	3611	3.7037	44.4444	0.925926	47.2222	0	0	2020.33	2020.33	0	25.9259	0	25.9259	26.746	0.992733	0.403382	7.11997	-0.638371	0.004158	0.663202	0.97921	0.010395	0.299376	0.975904	0	4	3	14.1538	76.9231	0	93.2836	91.5033	317	0.284976	2.48865	-0.321027	-0.435443	0.617499
713108	34.9355	-0.819429	NYAMIRA	0	0.333333	229.111	229.444	0	4.62963	0.925926	5.55556	0	0	559.111	559.111	0	5.55556	0	5.55556	26.0447	0.997333	0.40202	8.20268	-0.638371	0.004158	0.663202	0.97921	0.010395	0.299376	0.975904	1	4	3	16	76.9231	1	100	100	238	0.284976	2.48865	-0.321027	-0.435443	0.617499
713145	34.9693	-0.834007	NYAMIRA	1.22222	0	2521.33	2522.56	3.7037	39.8148	0	40.7407	0	1.11111	1480.11	1481.22	0	27.7778	0.925926	28.7037	27.3196	0.942349	0.394876	4.31855	-0.810562	0	0.571429	1	0	0.15873	0.966102	1	4	3	24.6667	100	1	96.4602	99.4536	317	0.284976	2.48865	-0.321027	-0.435443	0.617499
717018	34.6838	-0.35491	HOMA BAY	0.444444	3.77778	0.555556	4.77778	0.925926	0.925926	6.48148	8.33333	0	51.3786	233.01	284.388	0	0.970874	1.94175	2.91262	28.4272	0.6067	0.265318	5.20319	-0.904897	0	0.576355	0.655172	0	0.192118	0.972549	1	7	3	32.6	100	1	96.1071	97.1496	289	-1.29748	0.113458	-0.774961	-0.306144	-1.56473
717094	34.9553	-0.446	HOMA BAY	13.4444	13.3333	3508.67	3535.44	14.8148	40.7407	13.8889	45.3704	8.68571	17.8286	2699.54	2726.06	4.7619	42.8571	10.4762	44.7619	32.2498	0.905466	0.357746	5.86784	-0.796469	0.00411523	0.609053	0.930041	0	0.271605	0.979769	0	2	3	27.4706	82.3529	0	98.1395	98.75	364	-1.29748	0.113458	-0.774961	-0.306144	-1.56473
717099	34.9693	-0.4271	HOMA BAY	10.1111	2.55556	2122.22	2134.89	5.55556	37.963	5.55556	41.6667	0.113208	0.226415	793.585	793.924	0.943396	18.8679	1.88679	19.8113	32.499	0.87475	0.371376	5.52919	-0.796469	0.00411523	0.609053	0.930041	0	0.271605	0.979769	1	4	3	40.25	91.6667	0	94.6176	96.8085	283	-1.29748	0.113458	-0.774961	-0.306144	-1.56473
717107	34.8756	-0.4786	HOMA BAY	46	4.77778	5534	5584.78	22.2222	60.1852	10.1852	72.2222	12	7.81132	4057.7	4077.51	6.60377	46.2264	3.77358	49.0566	32.321	0.864399	0.366409	5.50714	-0.581205	0.00268817	0.655914	0.919355	0.00268817	0.346774	0.964444	0	4	3	23.1053	84.2105	1	92.8287	90.0383	286	-1.29748	0.113458	-0.774961	-0.306144	-1.56473
717112	34.8511	-0.45713	HOMA BAY	14.5556	2.11111	652.778	669.444	13.8889	20.3704	5.55556	34.2593	0.339623	0.113208	20.1509	20.6038	0.943396	2.83019	0.943396	3.77358	33.2548	0.828	0.348894	4.28087	-0.581205	0.00268817	0.655914	0.919355	0.00268817	0.346774	0.964444	0	2	3	55.2	100	1	96.3415	89.1374	282	-1.29748	0.113458	-0.774961	-0.306144	-1.56473
717191	34.6554	-0.58455	HOMA BAY	53.4444	1.44444	809.444	864.333	26.8519	8.33333	2.77778	32.4074	34.7778	2.33333	557.889	595	16.6667	12.963	5.55556	24.0741	31.6444	0.867949	0.368388	3.27613	-0.926364	0	0.508876	0.689349	0	0.159763	0.97381	0	2	3	45.875	100	1	88.8513	87.987	370	-1.29748	0.113458	-0.774961	-0.306144	-1.56473
717216	34.6821	-0.45194	HOMA BAY	23	0.444444	135.778	159.222	14.8148	5.55556	0.925926	19.4444	0.888889	0	120.333	121.222	0.925926	2.77778	0	3.7037	34.2983	0.694674	0.379029	3.41834	-0.814885	0.00564972	0.559322	0.745763	0	0.581921	0.978814	1	2	2	31.5455	81.8182	0	100	95.0178	371	-1.29748	0.113458	-0.774961	-0.306144	-1.56473
717219	34.6906	-0.47437	HOMA BAY	96.3333	1	544.667	642	32.4074	12.037	3.7037	41.6667	33.1429	0.685714	879.886	913.714	10.4762	11.4286	1.90476	20.9524	33.0003	0.720099	0.387761	3.09369	-0.814885	0.00564972	0.559322	0.745763	0	0.581921	0.978814	1	4	3	35.7273	100	1	94.5525	100	280	-1.29748	0.113458	-0.774961	-0.306144	-1.56473
717223	34.4795	-0.41575	HOMA BAY	11.8889	12.1111	389.889	413.889	7.40741	13.8889	4.62963	18.5185	9	3	94.7308	106.731	1.92308	0.961538	2.88462	4.80769	37.7146	0.654433	0.301414	3.05091	-0.991714	0.00775194	0.263566	0.325581	0.108527	0.108527	0.970588	1	3	3	25.5	100	0	82.1429	90.4762	274	-1.29748	0.113458	-0.774961	-0.306144	-1.56473
717269	34.6193	-0.38827	HOMA BAY	16	2.77778	250.556	269.333	7.40741	5.55556	1.85185	14.8148	0	1.18519	446.519	447.704	0	2.46914	1.23457	2.46914	37.4491	0.612249	0.322489	4.09656	-0.633974	0	0.805556	0.861111	0	0.625	0.98913	0	2	3	10.0556	100	0	89.5522	96.8	287	-1.29748	0.113458	-0.774961	-0.306144	-1.56473
717272	34.6368	-0.395	HOMA BAY	2.77778	16.6667	65.5556	85	3.7037	10.1852	7.40741	16.6667	1.22727	0	0	1.22727	2.27273	0	0	2.27273	37.077	0.622666	0.332431	3.96853	-0.449149	0.0128205	0.75641	0.820513	0	0.307692	1	1	4	2	19.2222	100	1	92.7536	85.4015	290	-1.29748	0.113458	-0.774961	-0.306144	-1.56473
717299	34.5722	-0.4277	HOMA BAY	18.6667	6.77778	182	207.444	9.25926	10.1852	4.62963	19.4444	2.52	1.08	20.16	23.76	4	2	1	7	37.8946	0.648366	0.323307	3.77853	-0.717104	0	0.728682	0.821705	0	0.0155039	0.96319	1	3	3	28.2727	90.9091	0	95.5665	99.4819	281	-1.29748	0.113458	-0.774961	-0.306144	-1.56473

## Sheet: dictionary
Variable	Description
schoolcode	School identifier
longitude	Longitude (WGS_1984)
latitude	Latitude (WGS_1984)
sh_county	County
hkepg1	Baseline Hookworm epg
trepg1	Baseline Trichuris epg
asepg1	Baseline Ascaris epg
hkprev1	Baseline Hookworm prevalence
asprev1	Baseline Ascaris prevalence
trprev1	Baseline Trichuris prevalence
sthprev1	Baseline STH combined prevalence
hkepg5	Follow-up Hookworm epg
trepg5	Follow-up Trichuris epg
asepg5	Follow-up Ascaris epg
hkprev5	Follow-up Hookworm prevalence
asprev5	Follow-up Ascaris prevalence
trprev5	Follow-up Trichuris epg
sthprev5	Follow-up STH combined prevalence
LST_1_mean	Land surface temperature (1km buffer)
Aridity_1_mean	Aridity index (1km buffer)
EVI_1_mean	Enhanced vegetation index (1km buffer)
pop_avg	Average population density (2010-2015; 1km buffer)
ce_pca_overall	Location socioeconomic PCA score
ce_v_improved_san	Location % access to improved sanitation (waterborne)
ce_improved_san	Location % access to improved sanitation (waterborne, VIP, covered pit)
ce_latrine_san	Location % access to improved sanitation (waterborne, VIP, covered pit, uncovered pit)
ce_piped_drink	Location % access to piped drinking water (to/outside home)
ce_improved_drink	Location % access to improved drinking water
ce_school_attendance	Location net school attendance rate
sq_handwash	School availability of handwashing facility (1 yes; 0 no)
sq_watersc	School water source (1 piped/tab; 2 borehole/well; 3 rain; 4 stream/river; 5 bought; 6 bottled; 7 others)
sq_sanfac	School type of latrine facility (1 water borne; 2 VIP latrine; 3 ordinary latrine)
sq_children_per_toilet	School number of children per toilet
sq_prop_clean	School proportion of clean toilets
sq_programme	School any health programme (hand washing campaign, school feeding, WASH programme)
y1_treatment_coverage	Year 1 treatment coverage
y2_treatment_coverage	Year 2 treatment coverage
t_y2_y3	Time since Year 2 treatment (days)
c_logistic	County logistics and infrastructure PCA score
c_education	County education system PCA score
c_economy	County economy PCA score
c_health	County health system PCA score
c_delivery_comm	County delivery platforms PCA score
